# Supplementary material for: Strategic Optimization of the Middle Domain IIIA in RBP-Albumin IIIA-IB Fusion Protein to Enhance Productivity and Thermostability
Source: Int J Mol Sci. 2024 Dec 27;26(1):137. doi: 10.3390/ijms26010137 (PMC11720212; doi:10.3390/ijms26010137)
Supplement: Supplementary file 1 [file ijms-26-00137-s001.zip]

Archive with 1 entries (1 files):
- ijms-3370831-supplementary.pdf
